# Supplementary material for: Untangling Dual-Targeting Therapeutic Mechanism of Epidermal Growth Factor Receptor (EGFR) Based on Reversed Allosteric Communication
Source: Pharmaceutics. 2021 May 18;13(5):747. doi: 10.3390/pharmaceutics13050747 (PMC8158526; doi:10.3390/pharmaceutics13050747)
Supplement: Supplementary file 1 [file pharmaceutics-13-00747-s001.zip]

Archive with 1 entries (1 files):
- pharmaceutics-1174079-supplementary.pdf
